# Supplementary material for: Low temperature-induced cold shock protein modulates determinate growth in cucumber
Source: Mol Hortic. 2026 Mar 1;6:16. doi: 10.1186/s43897-025-00199-3 (PMC12950231; doi:10.1186/s43897-025-00199-3)
Supplement: Supplementary file 3 — Supplementary Material 3. Supplementary Table S1 and Table S2. [file 43897_2025_199_MOESM3_ESM.xlsx]

## Sheet: Supplementary table S1
Supplementary table S1: Draw a heatmap of the differential gene information table
ID	Early Spring (February)	G4-Autumn	Gene name
Csa2G177210	1.18562	3.65292	CsERF1B
Csa2G011420	1.8326	3.8369	CsAUX
Csa1G000580	6.52357	4.48716	CsIAA
Csa7G010300	7.28608	6.20515	CsCSP2
Csa3G752490	4.329	0.983353	CsABC2
Csa4G036580	1.44799	2.65225	CsbZIP
Csa3G043910	6.50771	4.82176	CsGRAS
Csa6G410000	4.7185	3.01079	CsbHLH
Csa2G359970	2.26339	0.712634	CsBRI1
Csa2G372780	0.0482306	6.4292	CsDOG1
Csa7G009140	2.81983	0.460881	CsSAUR
Csa1G009870	1.31444	4.65183	CsNAC21
Csa1G033250	-0.765418	6.99173	CsDof
Csa6G501930	5.74037	6.88142	CsBZR1
Csa1G459500	4.40468	5.46959	CsCOR413
Csa2G069200	-3.13191	1.42804	CsCYP450
Csa6G523460	1.69097	4.54201	CsJAz
Csa6G409990	3.19311	1.58839	CsMYC
Csa7G336510	-4.2164	-1.18198	CsABI3
Csa4G645870	-0.982758	-4.32654	CsDUF
Csa7G447150	-0.850764	-3.44162	CsERF1
Csa7G452140	-6.22923	-3.30752	CsLRR4
Csa2G297220	3.38871	-1.88407	CsWRKY10
Csa6G495010	0.857624	-1.02657	CsGRAS
Csa2G238250	1.41287	-4.05709	CsWCOR
Csa1G651710	3.73722	1.95929	CsFT
Csa6G076710	3.65276	1.47697	CsAP1
Csa4G358770	7.41128	5.97466	CsPI
Csa3G865440	3.2887	4.41158	CsAP3
Csa6G520410	4.52409	3.37713	CsAG/CUM1
Csa1G051580	6.53641	0.813707	CsAGL10
Csa4G126990	6.57356	4.47345	CsSEP2
Csa6G095270	5.49176	2.91213	CsSEP3
Csa6G367080	2.73072	1.18216	CsSEP4

## Sheet: Supplementary table S2
Supplementary table S2: Summary of primers used in this study Table of genes used for multiple sequence alignment and evolutionary analysis
Description	Name	Species	Gene ID
PREDICTED: Cucumis sativus glycine-rich protein 2 (LOC101205517)	CsCSP2	Cucumis sativus	XM_011660291.2
Cucumis melo glycine-rich protein 2-like (LOC103490405)	CmCSP2	Cucumis melo	XM_008449895.3
Benincasa hispida glycine-rich protein 2-like (LOC120078604)	BhCSP2	Benincasa hispida	XM_039032892.1
Lotus japonicus glycine-rich protein 2-like (LOC130747614)	LjCSP2	Lotus japonicus	XM_057600591.1
Medicago truncatula glycine-rich protein 2 (LOC112421289)	MtCSP2	Medicago truncatula	XM_024782405.2
Ziziphus jujuba glycine-rich protein 2 (LOC107427522)	ZjCSP2	Ziziphus jujuba	XM_016037903.4
Carya illinoinensis glycine-rich protein 2-like (LOC122314419)	CiCSP2	Carya illinoinensis	XM_043130009.1
Arabidopsis thaliana cold shock domain protein 1 (CSDP1)	AtCSP1	Arabidopsis thaliana	NM_001342396.1
Arabidopsis thaliana glycine rich protein 2 (GRP2)	AtCSP2	Arabidopsis thaliana	NM_120029.3
Arabidopsis thaliana cold shock domain protein 3 (CSP3)	AtCSP3	Arabidopsis thaliana	NM_127341.4
Arabidopsis thaliana glycine-rich protein 2B (GRP2B)	AtCSP4	Arabidopsis thaliana	NM_127676.3
Oryza sativa Japonica Group glycine-rich protein 2 (LOC4328119)	OsCSP1	Oryza sativa	XM_015769739.3
Oryza sativa Japonica Group glycine-rich protein 2 (LOC4344581)	OsCSP2	Oryza sativa	XM_015794253.3
Zea mays clone 1468419 glycine-rich protein 2b mRNA	ZmCSP1	Zea mays	EU954471.1
Zea mays Cold shock protein 2 (LOC100857032)	ZmCSP2	Zea mays	NM_001347942.1
Sorghum bicolor glycine-rich protein 2 (LOC8066848)	SbCSP1	Sorghum bicolor	XM_002447119.2
Sorghum bicolor glycine-rich protein 2 (LOC8068258)	SbCSP2	Sorghum bicolor	XM_002453169.2
Vitis vinifera glycine-rich protein 2 (LOC100259004)	VvCSP1	Vitis vinifera	XM_002277592.5
Vitis riparia glycine-rich protein 2-like (LOC117912545)	VvCSP2	Vitis vinifera	XM_034827163.1
Brachypodium distachyon glycine-rich protein 2 (LOC100838449), mRNA	BdCSP1	Brachypodium distachyon	XM_003562942.4
Brachypodium distachyon glycine-rich protein 2 (LOC100828678)	BdCSP2	Brachypodium distachyon	XM_010232319.3
Brachypodium distachyon glycine-rich protein 2 (LOC100834082)	BdCSP3	Brachypodium distachyon	XM_003562927.4
Brachypodium distachyon glycine-rich protein 2 (LOC100837495)	BdCSP4	Brachypodium distachyon	XM_003573506.4

## Sheet: Supplementary table S3
Supplementary table S3: Summary of primers used in this study
Gene	Sequence (5'-3')
Primers for RT-qPCR
CsACTIN2-F	CCTTCGTCTTGATCTTGCGG
CsACTIN2-R	AGCGATGGCTGGAACAGAAC
CsUBI-F	CACCAAGCCCAAGAAGATC
CsUBI-R	TAAACCTAATCACCACCAGC
CsCSP2-F	TGTTTCAAGTGTGGTGAGACTG
CsCSP2-R	GCTTGGACATTCTCTAGCGAAA
CsAP1-F	ACTCGGATTCACCGTCAGCA
CsAP1-R	CTAGACGTCTGCGTTCGGCT
CsLFY-F	GGGAGAAGATTTGGATTCGTTG
CsLFY-R	TCGAACATGTTTAAGTGCAGTG
Primers for Histological examination
Anti-Sence	CCACCATCGTTGGGGGAAATGAAGCCATAACCCTTCTGGTCACTGAACCACTTCACT
Sence	AGTGAAGTGGTTCAGTGACCAGAAGGGTTATGGCTTCATTTCCCCCAACGATGGTGG
Primers for vector construction
pHB-CsCSP2-YFP-F	ttttctgattaacagaagcttATGGGTGAAAGGGTTAGTGGAA
pHB-CsCSP2-YFP-R	caccatactagttctggatccACGACCACTGCTTGGACATTC
AD-CsCSP2-F	gccatggaggccagtgaattcATGGGTGAAAGGGTTAGTGGAA
AD-CsCSP2-R	cagctcgagctcgatggatccTCAACGACCACTGCTTGGACATTC
AD-CsNOT2a-F	gccatggaggccagtgaattcATGTCGGGTTTACTTAATTCATCTCTT
AD-CsNOT2a-R	cagctcgagctcgatggatccCTAATGTTGCGATAGAACTGGTCTCT
BD-CsCSP2-F	atggccatggaggccgaattcATGGGTGAAAGGGTTAGTGGAA
BD-CsCSP2-R	ccgctgcaggtcgacggatccTCAACGACCACTGCTTGGACATTC
BD-CsTFL1-F	atggccatggaggccgaattcATGGCAATTAGATCAAAAGTAAGAT
BD-CsTFL1-R	ccgctgcaggtcgacggatccTTATCGCCTCCTTGCAGCA
BD-CsTFL1d-F	atggccatggaggccgaattcATGGGGAAGATGCCGTCCG
BD-CsTFL1d-R	ccgctgcaggtcgacggatccTTATCTTCTTCTGGCAGCAGTAGG
pXY104-CsCSP2-F	attacaggtacccggggatccATGGGTGAAAGGGTTAGTGGAA
pXY104-CsCSP2-R	cacgctgccaccgccgtcgacACGACCACTGCTTGGACATTC
pXY106-CsTFL1-F	atcgaggacgccggcggatccATGGCAATTAGATCAAAAGTAAGAT
pXY106-CsTFL1-R	acgaaagctctgcaggtcgacTTATCGCCTCCTTGCAGCA
pXY106-CsTFL1d-F	atcgaggacgccggcggatccATGGGGAAGATGCCGTCCG
pXY106-CsTFL1d-R	acgaaagctctgcaggtcgacTTATCTTCTTCTGGCAGCAGTAGG
nLUC-CsCSP2-F	tacgcgtcccggggcggtaccATGGGTGAAAGGGTTAGTGGAA
nLUC-CsCSP2-R	acgaaagctctgcaggtcgacACGACCACTGCTTGGACATTC
cLUC-CsTFL1-F	acgggggacgagctcggtaccATGGCAATTAGATCAAAAGTAAGAT
cLUC-CsTFL1-R	cgcgtacgagatctggtcgacTTATCGCCTCCTTGCAGCA
cLUC-CsTFL1d-F	acgggggacgagctcggtaccATGGGGAAGATGCCGTCCG
cLUC-CsTFL1d-R	cgcgtacgagatctggtcgacTTATCTTCTTCTGGCAGCAGTAGG
